# Supplementary material for: Dalpiciclib plus chidamide in HR + /HER2−advanced breast cancer after CDK4/6 inhibitor failure: a phase Ib trial
Source: Nat Commun. 2026 Mar 20;17:5177. doi: 10.1038/s41467-026-70650-6 (PMC13254248; doi:10.1038/s41467-026-70650-6)
Supplement: Supplementary file 4 — Source Data 1 [file 41467_2026_70650_MOESM4_ESM.xlsx]

## Sheet: Table1
No.	Group	Gender	Age, median (range)	ECOG	ER ：1.positive 0.negative	PR ：1.positive 0.negative	Number of metastatic sites	Metastatic sites			Previous lines of therapy	Previous chemotherapy for recurrent/metastatic disease	Prior CDK4/6i for recurrent/metastatic disease	Duration of Previous CDK4/6i（months）	Gene test Result
								visceral metastasis：1.yes 0.no	bone metastasis only：1.yes 0.no	lymph node metastasis：1.yes 0.no					Gene test	PIK3CA mutation 1:yes 0:no	ESR1 mutation 1:yes 0:no	PTEN mutation 1:yes 0:no	TP53 mutation 1:yes 0:no	CCND1 amplification 1:yes 0:no	FGF19 amplification 1:yes 0:no	FGF3 amplification 1:yes 0:no	FGF4 amplification 1:yes 0:no
1	D	female	51.5 (33-63)	0	1	0	3	1	1	1	2	yes	Abemaciclib	6	Yes	1	0	0	0	0	0	0	0
2	D	female		0	1	1	4	1	1	1	3	no	Palbociclib/Abemaciclib	32	Yes	1	1	0	0	0	0	0	0
3	D	female		0	1	1	4	1	1	0	1	no	Abemaciclib	4	Yes	0	0	0	0	0	0	0	0
4	B	female		0	1	1	3	1	0	1	3	yes	Abemaciclib	3	Yes	1	0	0	0	0	0	0	0
5	B	female		0	1	0	5	0	1	1	2	yes	Palbociclib	20	Yes	1	0	0	1	0	0	0	0
6	B	female		0	1	1	4	1	1	1	5	yes	Palbociclib/Abemaciclib	29	No
7	C	female		0	1	0	2	0	0	1	2	yes	Palbociclib	13	Yes	0	0	0	0	0	0	0	0
8	C	female		0	1	1	3	1	1	1	2	no	Abemaciclib	13	Yes	1	0	0	1	0	0	0	0
9	C	female		0	1	1	3	1	0	0	5	yes	Palbociclib/Abemaciclib	17	Yes	0	1	0	0	1	1	1	1
10	C	female		0	1	1	3	0	1	1	2	yes	Abemaciclib	19	Yes	0	0	0	0	0	0	0	0
11	A	female		0	1	1	1	1	0	0	5	yes	Palbociclib/Abemaciclib	19	No
12	A	female		0	1	1	4	1	1	1	4	yes	Abemaciclib	14	No
13	A	female		0	1	0	2	1	1	0	2	yes	Abemaciclib	8	Yes	0	1	0	0	1	1	1	1
14	A	female		0	1	1	4	0	1	1	3	yes	Abemaciclib	11	No
15	C	female		0	1	1	2	1	0	0	5	yes	Abemaciclib	18	Yes	1	0	0	1	1	1	1	1
16	C	female		1	1	0	2	1	1	0	3	yes	Ribociclib/Abemaciclib	5.5	Yes	1	0	1	1	0	0	0	0
17	C	male		0	1	0	1	0	0	1	1	no	Abemaciclib	24	Yes	1	0	0	0	1	1	1	1
18	C	female		0	1	1	2	1	1	0	2	yes	Abemaciclib	21	No
19	C	female		0	1	1	2	1	1	0	4	yes	Abemaciclib	7	No
20	C	female		0	1	1	2	1	1	0	7	yes	Palbociclib	15	Yes	0	1	0	0	1	1	1	1
21	C	female		0	1	0	3	1	1	1	2	yes	Palbociclib	16	No
22	C	female		0	1	0	3	1	1	1	4	yes	Palbociclib/Abemaciclib	42	No

## Sheet: Table2
No.	Group	DLT (yes/no)
1	D	no
2	D	no
3	D	no
4	B	no
5	B	no
6	B	no
7	C	yes
8	C	no
9	C	no
10	C	no
11	A	yes
12	A	no
13	A	no
14	A	no
15	C	no
16	C	no
17	C	no
18	C	yes
19	C	no
20	C	no
21	C	no
22	C	no

## Sheet: Table3
No.	Group	Adverse event (yes/no)	Grade ≥3 AE (yes/no)	Grade 4 AE (yes/no)	Grade 5 AE (yes/no)	AE induced dose reduction of dalpiciclib 1:yes 0:no	AE induced dose reduction of chidamide 1:yes 0:no
1	D	yes	yes	no	no	0	0
2	D	yes	yes	yes	no	0	0
3	D	yes	yes	no	no	0	0
4	B	yes	yes	yes	no	1	0
5	B	yes	yes	no	no	1	0
6	B	yes	yes	no	no	1	0
7	C	yes	yes	yes	no	0	1
8	C	yes	yes	yes	no	0	1
9	C	yes	yes	no	no	0	1
10	C	yes	yes	yes	no	0	1
11	A	yes	yes	yes	no	1	1
12	A	yes	yes	yes	no	1	1
13	A	yes	yes	no	no	1	1
14	A	yes	yes	no	no	1	1
15	C	yes	yes	no	no	0	1
16	C	yes	yes	yes	no	0	1
17	C	yes	yes	no	no	0	1
18	C	yes	yes	yes	no	0	1
19	C	yes	yes	no	no	0	1
20	C	yes	yes	yes	no	0	1
21	C	yes	yes	yes	no	0	1
22	C	yes	yes	yes	no	0	1

## Sheet: Table4
No.	Group	Best response
1	D	SD
2	D	SD
3	D	SD
4	B	PD
5	B	SD
6	B	SD
7	C	PR
8	C	SD
9	C	SD
10	C	PR
11	A	SD
12	A	SD
13	A	PD
14	A	PD
15	C	PD
16	C	SD
17	C	SD
18	C	SD
19	C	PD
20	C	PD
21	C	SD
22	C	SD

## Sheet: TableS3
		Highest grade for each AE
No.	Group	Neutrophil count decreased	White blood cell counts decreased	Platelet count decreased	Anemia	Aspartate aminotransferase increased	Alanine aminotransferase increased	Blood alkaline phosphatase increased	Hypokalemia	Hypoalbuminemia	Fatigue	Nausea	Vomiting
1	D	3	2	0	3	0	0	0	1	1	0	0	0
2	D	4	3	1	2	0	0	0	0	0	0	0	0
3	D	3	2	1	1	0	0	0	0	0	1	0	0
4	B	4	3	3	1	0	0	0	0	0	0	0	0
5	B	3	3	1	1	1	1	0	1	1	1	0	0
6	B	3	3	3	2	0	1	1	0	1	0	0	0
7	C	4	3	4	3	0	0	0	0	0	0	0	0
8	C	4	3	2	2	0	0	0	1	1	0	0	0
9	C	3	3	2	0	0	0	0	0	0	1	0	0
10	C	4	3	1	2	0	0	0	0	1	0	0	0
11	A	3	2	4	3	0	0	0	1	1	2	1	1
12	A	4	3	1	2	1	1	0	0	0	1	0	0
13	A	3	2	3	3	1	1	0	1	1	2	0	0
14	A	3	2	3	1	0	0	0	1	0	1	2	2
15	C	3	3	2	1	0	0	0	0	0	1	0	0
16	C	4	3	1	0	0	0	0	0	0	1	1	0
17	C	3	2	2	1	0	1	1	1	1	1	0	0
18	C	3	3	4	2	1	0	1	0	0	2	1	0
19	C	3	2	0	0	1	1	1	0	0	2	1	1
20	C	4	3	1	1	1	0	0	0	0	1	1	0
21	C	4	3	2	1	0	0	0	0	0	0	0	0
22	C	4	2	0	1	1	0	0	0	0	0	0	0
