# Supplementary material for: Dalpiciclib plus chidamide in HR + /HER2−advanced breast cancer after CDK4/6 inhibitor failure: a phase Ib trial
Source: Nat Commun. 2026 Mar 20;17:5177. doi: 10.1038/s41467-026-70650-6 (PMC13254248; doi:10.1038/s41467-026-70650-6)
Supplement: Supplementary file 5 — Source Data 2 [file 41467_2026_70650_MOESM5_ESM.xlsx]

## Sheet: Figure1a
Figure 1 A. Cell viability assay in BC cells treated with indicated doses of dalpiciclib, chidamide, or the combination of dalpiciclib and chidamide.
ZR75-1											MCF-7
	Dalpiciclib			Chidamide			combine					Dalpiciclib			Chidamide			combine
6.4	26.9251	38.1316	47.292	17.9234	34.0896	25.266	3.66691	1.99559	0.433489		6.4	59.6499	29.2383	46.8998	48.9283	31.6918	23.1396	6.6304	23.2276	3.44604
3.2	43.5781	55.9449	54.4082	28.2719	41.7182	30.5539	2.38958	6.00723	13.6047		3.2	57.7239	50.0037	52.7521	60.144	47.7944	40.5141	36.5661	28.7068	17.198
1.6	64.5514	62.5853	71.5817	56.7648	50.814	47.9115	22.4411	14.8274	21.1093		1.6	73.8432	76.3917	54.8186	67.9176	51.9037	55.8698	48.5606	26.5746	45.9271
0.8	76.6994	68.4272	78.0312	71.8419	55.2114	63.0324	31.216	41.5496	33.6088		0.8	86.4557	76.0209	73.9785	63.4477	85.7983	66.1023	62.5691	54.3795	53.4983
0.4	79.9579	86.2085	89.0957	77.2075	84.0338	76.6663	43.8229	66.8685	57.4634		0.4	96.4837	91.4842	80.9013	78.4848	97.7311	72.6886	64.2899	71.2877	64.297
0.2	92.834	97.4076	83.6972	85.3038	98.6259	81.3914	71.5586	75.6667	65.4367		0.2	99.5491	89.2799	92.1343	91.2423	83.0549	93.0667	88.1023	79.5379	89.3143
0.1	86.4514	95.5634	106.248	98.847	88.5113	92.0674	89.6252	89.9081	83.0566		0.1	96.7147	100.389	98.2125	99.3116	97.9252	102.716	96.1503	89.5745	100.591
0	92.7652	108.767	98.4678	99.2831	102.45	98.2665	100.269	111.543	88.1879		0	98.248	98.3042	103.448	98.773	104.498	96.7289	109.56	97.992	92.4482

## Sheet: Figure1b
Figure 1B. Cell cycle analysis of BC cells treated with dalpiciclib (2 μM), chidamide (2 μM), or their combination.
ZR75-1											MCF-7
	G1			S			G2					G1			S			G2
DMSO	55.8444	57.2353	58.3794	9.3178	8.0665	3.76436	34.8378	34.6982	37.8562		DMSO	62.5646	62.226	57.7894	12.8232	10.9377	14.5315	24.6122	26.8363	27.6791
Dalpiciclib	66.9565	69.2308	71.1864	22.9952	22.0513	19.2423	10.0483	7.38814	9.57129		Dalpiciclib	76.677	81.2829	75.8954	11.4551	9.77918	11.9071	11.8679	8.93796	12.1975
Chidamide	55.4202	55.7162	59.6491	31.3033	34.297	29.4197	13.2765	9.98686	10.9312		Chidamide	78.0249	80.254	77.7902	4.85618	6.35104	3.125	17.1189	13.859	19.0848
Dalpiciclib+Chidamide	65.9158	67.616	68.4891	17.238	17.2996	12.3457	16.8462	15.0844	19.1652		Dalpiciclib+Chidamide	71.1673	66.9102	74.1607	8.14087	9.81211	6.71414	20.6918	23.2777	19.1251

## Sheet: Figure1c
Figure 1C. Apoptosis assay of BC cells treated with dalpiciclib (2 μM), chidamide (2 μM), or their combination.
ZR75-1					MCF-7
DMSO	5.24	8.31	2.86		DMSO	6.65	7.39	7.09
Dalpiciclib	10.23	11.05	12.01		Dalpiciclib	7.74	7.14	10.61
Chidamide	13.66	15.82	13.82		Chidamide	10.58	12.08	9.41
Dalpiciclib+Chidamide	58.57	72.49	79.03		Dalpiciclib+Chidamide	38.69	37.49	42.28

## Sheet: Figure3c
		Figure 3C. Swimmer plot depicting treatment duration and best overall response for individual patients across different dose groups
No.	Group	Days to progress	Best response
1	D	202	SD
2	D	176	SD
3	D	189	SD
4	B	66	PD
5	B	131	SD
6	B	216	SD
7	C	NR	PR
8	C	522	SD
9	C	374	SD
10	C	506	PR
11	A	139	SD
12	A	304	SD
13	A	60	PD
14	A	67	PD
15	C	61	PD
16	C	92	SD
17	C	NR	SD
18	C	57	SD
19	C	61	PD
20	C	60	PD
21	C	170	SD
22	C	NR	SD

## Sheet: Figure4
No.	Group	Age, median (range)	Menopausal Status	DFS（months）	Days to progress	Survival Status	Initial dose of Ddalpiciclib (mg)	dose reduction of dalpiciclib 1:yes 0:no	Initial dose of Chidamide (mg)	dose reduction of chidamide 1:yes 0:no	Best response	Primary disease			Metastatic disease			Number of metastatic sites	Metastatic disease							Prior CDK4/6i for recurrent/metastatic disease	Endocrine therapy agents combined during the study: 1.TAM/toremifene 2.letrozole 3.anastrozole 4.exemestane 5.fulvestrant
												ER ：1.positive 0.negative	PR ：1.positive 0.negative	Ki-67	ER ：1.positive 0.negative	PR ：1.positive 0.negative	Ki-67		lung metastasis：1.yes 0.no	liver metastasis：1.yes 0.no	bone metastasis：1.yes 0.no	brain metastasis：1.yes 0.no	lymph node metastasis：1.yes 0.no	soft tissue metastasis：1.yes 0.no	others (pleural/peritoneal effusion)：1.yes 0.no
1	D	51.5 (33-63)	postmenopausal	79	202	Live	100	0	20	0	SD	1	1	0.45	1	0	15%	3	1	0	1	0	1	0	0	Abemaciclib	4
2	D		postmenopausal	58	176	Live	100	0	20	0	SD	NK	NK	NK	1	1	60%	4	1	0	1	0	1	1	0	Palbociclib/Abemaciclib	5
3	D		postmenopausal	182	189	Live	100	0	20	0	SD	1	1	NK	1	1	70%	4	1	0	1	0	0	1	1	Abemaciclib	4
4	B		premenopausal	NA	66	Dead	125	1	20	0	PD	1	1	0.15	1	1	35%	3	0	1	0	0	1	1	0	Abemaciclib	5
5	B		postmenopausal	NA	131	Live	125	1	20	0	SD	1	0	0.1	NK	NK	10%	5	0	0	1	1	1	1	1	Palbociclib	5
6	B		premenopausal	145	216	Live	125	1	20	0	SD	1	1	0.05	1	1	30%	4	1	1	1	0	1	0	0	Palbociclib/Abemaciclib	4
7	C		postmenopausal	93	NR	Live	100	0	25	1	PR	1	0	0.05	1	0	20%	2	0	0	0	0	1	1	0	Palbociclib	2
8	C		postmenopausal	161	522	Live	100	0	25	1	SD	1	1	0.2	1	1	30%	3	1	0	1	0	1	0	0	Abemaciclib	5
9	C		premenopausal	65	374	Live	100	0	25	1	SD	1	1	0.3	1	1	NK	3	1	1	0	0	0	0	1	Palbociclib/Abemaciclib	5
10	C		premenopausal	NA	506	Live	100	0	25	1	PR	1	1	0.25	1	1	NK	3	0	0	1	0	1	1	0	Abemaciclib	5
11	A		postmenopausal	202	139	Live	125	1	25	1	SD	1	1	NK	1	1	5%	1	1	0	0	0	0	0	0	Palbociclib/Abemaciclib	2
12	A		premenopausal	98	304	Live	125	1	25	1	SD	1	1	0.1	1	1	30%	4	1	0	1	0	1	1	0	Abemaciclib	2
13	A		postmenopausal	24	60	Live	125	1	25	1	PD	1	1	0.35	1	0	5%	2	0	1	1	0	0	0	0	Abemaciclib	4
14	A		postmenopausal	37	67	Live	125	1	25	1	PD	1	1	0.15	1	1	NK	4	0	0	1	0	1	1	0	Abemaciclib	5
15	C		postmenopausal	16	61	Live	100	0	25	1	PD	1	1	0.3	0	0	60%	2	0	1	0	1	0	0	0	Abemaciclib	5
16	C		premenopausal	29	92	Live	100	0	25	1	SD	1	1	0.3	1	0	10%	2	0	1	1	0	0	0	0	Ribociclib/Abemaciclib	2
17	C		NA	7	NR	Live	100	0	25	1	SD	1	1	0.2	1	0	40%	1	0	0	0	0	1	0	0	Abemaciclib	5
18	C		premenopausal	120	57	Live	100	0	25	1	SD	1	1	0.6	NK	NK	NK	2	1	0	1	0	0	0	0	Abemaciclib	4
19	C		premenopausal	1	61	Live	100	0	25	1	PD	1	0	0.3	1	1	30%	2	0	1	1	0	0	0	0	Abemaciclib	2
20	C		premenopausal	20	60	Live	100	0	25	1	PD	1	1	0.35	1	1	80%	2	0	1	1	0	0	0	0	Palbociclib	4
21	C		premenopausal	38	170	Live	100	0	25	1	SD	1	1	10%	1	0	30%	3	0	1	1	0	1	0	0	Palbociclib	5
22	C		postmenopausal	120	NR	Live	100	0	25	1	SD	1	1	NK	1	0	5%	3	1	0	1	0	1	0	0	Palbociclib/Abemaciclib	4

## Sheet: Figure5a
No.	Group	Duration of Previous CDK4/6i（months）	Days to progress
1	D	6	202
2	D	32	176
3	D	4	189
4	B	3	66
5	B	20	131
6	B	29	216
7	C	13	NR
8	C	13	522
9	C	17	374
10	C	19	506
11	A	19	139
12	A	14	304
13	A	8	60
14	A	11	67
15	C	18	61
16	C	5.5	92
17	C	24	NR
18	C	21	57
19	C	7	61
20	C	15	60
21	C	16	170
22	C	42	NR

## Sheet: Figure5b
No.	Group	Previous lines of therapy	Days to progress
1	D	2	202
2	D	3	176
3	D	1	189
4	B	3	66
5	B	2	131
6	B	5	216
7	C	2	NR
8	C	2	522
9	C	5	374
10	C	2	506
11	A	5	139
12	A	4	304
13	A	2	60
14	A	3	67
15	C	5	61
16	C	3	92
17	C	1	NR
18	C	2	57
19	C	4	61
20	C	7	60
21	C	2	170
22	C	4	NR

## Sheet: Figure6a
No.	Group	PIK3CA mutation 1:yes 0:no	Days to progress
1	D	1	202
2	D	1	176
3	D	0	189
4	B	1	66
5	B	1	131
7	C	0	NR
8	C	1	522
9	C	0	374
10	C	0	506
13	A	0	60
15	C	1	61
16	C	1	92
17	C	1	NR
20	C	0	60

## Sheet: Figure6b
No.	Group	ESR1 mutation 1:yes 0:no	Days to progress
1	D	0	202
2	D	1	176
3	D	0	189
4	B	0	66
5	B	0	131
7	C	0	NR
8	C	0	522
9	C	1	374
10	C	0	506
13	A	1	60
15	C	0	61
16	C	0	92
17	C	0	NR
20	C	1	60

## Sheet: Figure6c
No.	Group	TP53 mutation 1:yes 0:no	Days to progress
1	D	0	202
2	D	0	176
3	D	0	189
4	B	0	66
5	B	1	131
7	C	0	NR
8	C	1	522
9	C	0	374
10	C	0	506
13	A	0	60
15	C	1	61
16	C	1	92
17	C	0	NR
20	C	0	60

[truncated: 1 more sheets: FigureS1]
